# Supplementary material for: Identification of a Thyroid Hormone Derivative as a Pleiotropic Agent for the Treatment of Alzheimer’s Disease
Source: Pharmaceuticals (Basel). 2021 Dec 19;14(12):1330. doi: 10.3390/ph14121330 (PMC8704018; doi:10.3390/ph14121330)
Supplement: Supplementary file 1 [file pharmaceuticals-14-01330-s001.zip]

Archive with 1 entries (1 files):
- pharmaceuticals-1496894-supplementary.pdf
